# Supplementary material for: Missense variants in ANO4 cause sporadic encephalopathic or familial epilepsy with evidence for a dominant-negative effect
Source: Am J Hum Genet. 2024 May 13;111(6):1184–205. doi: 10.1016/j.ajhg.2024.04.014 (PMC11179416; doi:10.1016/j.ajhg.2024.04.014)
Supplement: Table S1. Rare variants with MAF < 0.001 detected in the study cohort [file mmc2.xlsx]

## Sheet: Table S1
Table S1. Rare variants with MAF < 0.001 detected in the study cohort
Individual	Inheritance	Chr	Start	End	Ref	Alt	Func.refGene	Gene	ExonicFunc.refGene	Annovar_AAChange.refGene	Variant_Effect_Predictor	CLINVAR_20240107	Human Gene Mutation database (HGMDv2023.4)	gnomADv2.1.1_merge_AF	spliceAI_DS_AG_(delta score_acceptor gain)	spliceAI_DS_AL_(delta score_acceptor loss)	spliceAI_DS_DG_(delta score_donor gain)	spliceAI_DS_DL_(delta score_donor loss)	AlphaMissense	SIFT_score	SIFT_pred	Polyphen2_HDIV_score	Polyphen2_HDIV_pred	Polyphen2_HVAR_score	Polyphen2_HVAR_pred	MutationTaster_score	MutationTaster_pred	CADD_phred
I1	de novo	12	101480589	101480589	T	A	exonic	ANO4	nonsynonymous SNV	ANO4:NM_001286616:exon16:c.T1688A:p.M563K,ANO4:NM_178826:exon16:c.T1583A:p.M528K,ANO4:NM_001286615:exon17:c.T1688A:p.M563K	CSQ=A|missense_variant|MODERATE|ANO4|121601|Transcript|NM_001286615.2|protein_coding|17/28||NM_001286615.2:c.1688T>A|NP_001273544.1:p.Met563Lys|2080|1688|563|M/K|aTg/aAg|||1||EntrezGene||||T|T||,A|missense_variant|MODERATE|ANO4|121601|Transcript|NM_001286616.1|protein_coding|16/27||NM_001286616.1:c.1688T>A|NP_001273545.1:p.Met563Lys|1828|1688|563|M/K|aTg/aAg|||1||EntrezGene||||T|T|OK|,A|missense_…	.	.	.	.	.	.	.	0.9899	0	D	0.887	P	0.755	P	1	D	28.4
I1	de novo	14	21526304	21526304	C	T	exonic	RNASE8	nonsynonymous SNV	RNASE8:NM_138331:exon1:c.C253T:p.P85S	CSQ=T|intron_variant|MODIFIER|NDRG2|57447|Transcript|NM_001282211.2|protein_coding||1/14|NM_001282211.2:c.24+12683G>A|||||||||-1||EntrezGene||||C|C||,T|missense_variant|MODERATE|RNASE8|122665|Transcript|NM_138331.2|protein_coding|1/1||NM_138331.2:c.253C>T|NP_612204.1:p.Pro85Ser|324|253|85|P/S|Ccc/Tcc|||1||EntrezGene||||C|C||	.	.	.	.	.	.	.	0.1025	0.047	D	0.126	B	0.31	B	0.998	N	13.13
I1	de novo	16	1997201	1997201	C	T	exonic	RPL3L	nonsynonymous SNV	RPL3L:NM_005061:exon5:c.G682A:p.V228I	CSQ=T|upstream_gene_variant|MODIFIER|MSRB1|51734|Transcript|NM_001382264.1|protein_coding|||||||||||4001|-1||EntrezGene||||C|C||,T|upstream_gene_variant|MODIFIER|MSRB1|51734|Transcript|NM_001382265.1|protein_coding|||||||||||4001|-1||EntrezGene||||C|C||,T|missense_variant|MODERATE|RPL3L|6123|Transcript|NM_005061.3|protein_coding|5/10||NM_005061.3:c.682G>A|NP_005052.1:p.Val228Ile|740|682|228|V/I|G…	.	DM?	0.00055	.	.	.	.	0.0871	0.05	D	0.178	B	0.066	B	0.974	N	15.23
I1	compound heterozygous	8	144547875	144547875	C	T	intronic	ZC3H3	.	.	CSQ=T|intron_variant|MODIFIER|ZC3H3|23144|Transcript|NM_015117.3|protein_coding||9/11|NM_015117.3:c.2307+12G>A|||||||||-1||EntrezGene||||C|C||	.	.	4e-05	.	.	.	.	.	.	.	.	.	.	.	.	.	.
I1	compound heterozygous	8	144557594	144557594	G	A	exonic	ZC3H3	nonsynonymous SNV	ZC3H3:NM_015117:exon5:c.C1877T:p.A626V	CSQ=A|missense_variant|MODERATE|ZC3H3|23144|Transcript|NM_015117.3|protein_coding|5/12||NM_015117.3:c.1877C>T|NP_055932.2:p.Ala626Val|1903|1877|626|A/V|gCg/gTg|||-1||EntrezGene||||G|G||	05_VUS_*	.	5e-05	.	.	.	.	0.0838	0.396	T	0.33	B	0.03	B	1	N	9.188
I1	compound heterozygous	7	5984729	5984729	G	A	exonic	RSPH10B;RSPH10B2	nonsynonymous SNV	RSPH10B2:NM_001099697:exon13:c.C1495T:p.H499Y,RSPH10B:NM_173565:exon13:c.C1495T:p.H499Y	CSQ=A|missense_variant|MODERATE|RSPH10B|222967|Transcript|NM_173565.4|protein_coding|13/21||NM_173565.4:c.1495C>T|NP_775836.4:p.His499Tyr|1766|1495|499|H/Y|Cat/Tat|||-1||EntrezGene||||G|G||	.	.	.	.	.	.	.	0.092	1	T	0.008	B	0.004	B	1	N	14.48
I1	compound heterozygous	7	5997534	5997534	G	A	intronic	RSPH10B;RSPH10B2	.	.	CSQ=A|splice_donor_region_variant&intron_variant|LOW|RSPH10B|222967|Transcript|NM_173565.4|protein_coding||8/20|NM_173565.4:c.780+4C>T|||||||||-1||EntrezGene||||G|G||	.	.	2e-05	.	.	.	.	.	.	.	.	.	.	.	.	.	.
I1	compound heterozygous	19	54080034	54080036	AGA	0	exonic	ZNF331	.	.	CSQ=-|inframe_deletion|MODERATE|ZNF331|55422|Transcript|NM_001079906.2|protein_coding|6/6||NM_001079906.2:c.225_227del|NP_001073375.1:p.Arg75del|576-578|220-222|74|R/-|AGA/-|||1||EntrezGene||||AGA|AAG||5,-|inframe_deletion|MODERATE|ZNF331|55422|Transcript|NM_001079907.1|protein_coding|6/6||NM_001079907.1:c.225_227del|NP_001073376.1:p.Arg75del|662-664|220-222|74|R/-|AGA/-|||1||EntrezGene||||AGA|AA…	.	.	.	.	.	.	.	.	.	.	.	.	.	.	.	.	.
I1	compound heterozygous	19	54080061	54080061	T	C	exonic	ZNF331	nonsynonymous SNV	ZNF331:NM_001253801:exon5:c.T247C:p.W83R,ZNF331:NM_001317113:exon5:c.T247C:p.W83R,ZNF331:NM_001317119:exon5:c.T247C:p.W83R,ZNF331:NM_001317121:exon5:c.T247C:p.W83R,ZNF331:NM_001079906:exon6:c.T247C:p.W83R,ZNF331:NM_001079907:exon6:c.T247C:p.W83R,ZNF331:NM_001253799:exon6:c.T247C:p.W83R,ZNF331:NM_001253800:exon6:c.T247C:p.W83R,ZNF331:NM_001317114:exon6:c.T247C:p.W83R,ZNF331:NM_001317117:exon6:c.T2…	CSQ=C|missense_variant|MODERATE|ZNF331|55422|Transcript|NM_001079906.2|protein_coding|6/6||NM_001079906.2:c.247T>C|NP_001073375.1:p.Trp83Arg|603|247|83|W/R|Tgg/Cgg|||1||EntrezGene||||T|T||,C|missense_variant|MODERATE|ZNF331|55422|Transcript|NM_001079907.1|protein_coding|6/6||NM_001079907.1:c.247T>C|NP_001073376.1:p.Trp83Arg|689|247|83|W/R|Tgg/Cgg|||1||EntrezGene||||T|T|OK|,C|missense_variant|MODE…	.	.	0.00027	.	.	.	.	0.1787	0.165	T	0	B	0.001	B	1	N	11.16
I1	X-linked	X	120009199	120009199	G	A	exonic	CT47B1	nonsynonymous SNV	CT47B1:NM_001145718:exon1:c.C326T:p.A109V	CSQ=A|missense_variant|MODERATE|CT47B1|643311|Transcript|NM_001145718.2|protein_coding|1/3||NM_001145718.2:c.326C>T|NP_001139190.1:p.Ala109Val|585|326|109|A/V|gCg/gTg|||-1||EntrezGene||||G|G||,A|downstream_gene_variant|MODIFIER|CT47A12|100507170|Transcript|NM_001242922.2|protein_coding|||||||||||2145|-1||EntrezGene||||G|G||	.	.	.	.	.	.	.	0.1315	1	T	0.859	P	0.457	P	1	N	2.549
I1	X-linked	X	153178213	153178213	G	A	exonic	ARHGAP4	nonsynonymous SNV	ARHGAP4:NM_001666:exon12:c.C1483T:p.R495C,ARHGAP4:NM_001164741:exon13:c.C1603T:p.R535C	CSQ=A|missense_variant|MODERATE|ARHGAP4|393|Transcript|NM_001164741.2|protein_coding|13/23||NM_001164741.2:c.1603C>T|NP_001158213.1:p.Arg535Cys|1665|1603|535|R/C|Cgc/Tgc|||-1||EntrezGene||||G|G||,A|missense_variant|MODERATE|ARHGAP4|393|Transcript|NM_001666.5|protein_coding|12/22||NM_001666.5:c.1483C>T|NP_001657.3:p.Arg495Cys|1545|1483|495|R/C|Cgc/Tgc|||-1||EntrezGene||||G|G||	.	.	0.00011	.	.	.	.	0.1413	0.019	D	0.035	B	0.01	B	0.988	D	22.9
I2	de novo	12	101480575	101480575	C	A	exonic	ANO4	nonsynonymous SNV	ANO4:NM_001286616:exon16:c.C1674A:p.N558K,ANO4:NM_178826:exon16:c.C1569A:p.N523K,ANO4:NM_001286615:exon17:c.C1674A:p.N558K	CSQ=A|missense_variant|MODERATE|ANO4|121601|Transcript|NM_001286615.2|protein_coding|17/28||NM_001286615.2:c.1674C>A|NP_001273544.1:p.Asn558Lys|2066|1674|558|N/K|aaC/aaA|||1||EntrezGene||||C|C||,A|missense_variant|MODERATE|ANO4|121601|Transcript|NM_001286616.1|protein_coding|16/27||NM_001286616.1:c.1674C>A|NP_001273545.1:p.Asn558Lys|1814|1674|558|N/K|aaC/aaA|||1||EntrezGene||||C|C|OK|,A|missense_…	.	.	.	0	0	0.0013	0.1972	0.9982	0.001	D	0.999	D	0.999	D	1	D	24.9
I2	de novo	15	90999516	90999516	C	T	exonic	IQGAP1	nonsynonymous SNV	IQGAP1:NM_003870:exon15:c.C1745T:p.T582M	CSQ=T|missense_variant|MODERATE|IQGAP1|8826|Transcript|NM_003870.4|protein_coding|15/38||NM_003870.4:c.1745C>T|NP_003861.1:p.Thr582Met|1845|1745|582|T/M|aCg/aTg|||1||EntrezGene||||C|C||	.	.	1e-05	.	.	.	.	0.0844	0.035	D	0.689	P	0.255	B	0.957	D	22.9
I2	compound heterozygous	20	61572966	61572966	G	A	exonic	GID8	nonsynonymous SNV	GID8:NM_017896:exon2:c.G112A:p.V38I	CSQ=A|missense_variant|MODERATE|GID8|54994|Transcript|NM_017896.3|protein_coding|2/5||NM_017896.3:c.112G>A|NP_060366.1:p.Val38Ile|231|112|38|V/I|Gtc/Atc|||1||EntrezGene||||G|G||,A|upstream_gene_variant|MODIFIER|DIDO1|11083|Transcript|NM_022105.5|protein_coding|||||||||||3710|-1||EntrezGene||||G|G||,A|upstream_gene_variant|MODIFIER|DIDO1|11083|Transcript|NM_033081.3|protein_coding|||||||||||3710|-…	05_VUS_*	.	7e-05	.	.	.	.	0.1649	0.047	D	0.954	P	0.65	P	1	D	25.1
I2	compound heterozygous	20	61574956	61574956	A	G	exonic	GID8	nonsynonymous SNV	GID8:NM_017896:exon4:c.A425G:p.E142G	CSQ=G|missense_variant|MODERATE|GID8|54994|Transcript|NM_017896.3|protein_coding|4/5||NM_017896.3:c.425A>G|NP_060366.1:p.Glu142Gly|544|425|142|E/G|gAg/gGg|||1||EntrezGene||||A|A||	.	.	.	.	.	.	.	0.8966	0.002	D	0.998	D	0.975	D	1	D	26.6
I2	compound heterozygous	10	99236636	99236636	G	C	exonic	MMS19	nonsynonymous SNV	MMS19:NM_001289404:exon6:c.C104G:p.A35G,MMS19:NM_001351357:exon6:c.C104G:p.A35G,MMS19:NM_001330128:exon7:c.C578G:p.A193G,MMS19:NM_022362:exon7:c.C578G:p.A193G,MMS19:NM_001289405:exon8:c.C578G:p.A193G,MMS19:NM_001351356:exon8:c.C695G:p.A232G	CSQ=C|intron_variant|MODIFIER|MMS19|64210|Transcript|NM_001289403.2|protein_coding||6/29|NM_001289403.2:c.494-135C>G|||||||||-1||EntrezGene||||G|G||,C|missense_variant|MODERATE|MMS19|64210|Transcript|NM_001289404.2|protein_coding|6/30||NM_001289404.2:c.104C>G|NP_001276333.1:p.Ala35Gly|555|104|35|A/G|gCc/gGc|||-1||EntrezGene||||G|G||,C|missense_variant|MODERATE|MMS19|64210|Transcript|NM_001289405.…	.	.	3e-05	0	0	0.3947	0.0117	0.3082	0.017	D	0.996	D	0.905	P	1	D	32
I2	compound heterozygous	10	99258113	99258113	G	A	exonic	MMS19	nonsynonymous SNV	MMS19:NM_001289403:exon1:c.C29T:p.A10V,MMS19:NM_001330128:exon1:c.C29T:p.A10V,MMS19:NM_001351356:exon1:c.C29T:p.A10V,MMS19:NM_022362:exon1:c.C29T:p.A10V,MMS19:NM_001289405:exon2:c.C29T:p.A10V	CSQ=A|missense_variant|MODERATE|MMS19|64210|Transcript|NM_001289403.2|protein_coding|1/30||NM_001289403.2:c.29C>T|NP_001276332.1:p.Ala10Val|67|29|10|A/V|gCg/gTg|||-1||EntrezGene||||G|G||,A|5_prime_UTR_variant|MODIFIER|MMS19|64210|Transcript|NM_001289404.2|protein_coding|1/30||NM_001289404.2:c.-385C>T||67|||||||-1||EntrezGene||||G|G||,A|missense_variant|MODERATE|MMS19|64210|Transcript|NM_001289405…	.	.	1e-05	.	.	.	.	0.0822	0.202	T	0	B	0	B	1	D	18.06
I2	X-linked	X	107975898	107975898	G	T	exonic	IRS4	nonsynonymous SNV	IRS4:NM_003604:exon1:c.C3677A:p.P1226Q	CSQ=T|missense_variant|MODERATE|IRS4|8471|Transcript|NM_001379150.1|protein_coding|1/2||NM_001379150.1:c.3677C>A|NP_001366079.1:p.Pro1226Gln|3896|3677|1226|P/Q|cCg/cAg|||-1||EntrezGene||||G|G||,T|missense_variant|MODERATE|IRS4|8471|Transcript|NM_003604.2|protein_coding|1/1||NM_003604.2:c.3677C>A|NP_003595.1:p.Pro1226Gln|3710|3677|1226|P/Q|cCg/cAg|||-1||EntrezGene||||G|G||,T|upstream_gene_variant|…	.	.	.	.	.	.	.	0.0907	0	D	0.109	B	0.021	B	1	N	16.13
I2	X-linked	X	119048782	119048782	G	A	exonic	AKAP14	nonsynonymous SNV	AKAP14:NM_178813:exon5:c.G382A:p.V128I	CSQ=A|intron_variant|MODIFIER|AKAP14|158798|Transcript|NM_001008534.2|protein_coding||4/5|NM_001008534.2:c.262-5092G>A|||||||||1||EntrezGene||||G|G||,A|missense_variant|MODERATE|AKAP14|158798|Transcript|NM_178813.6|protein_coding|5/7||NM_178813.6:c.382G>A|NP_848928.1:p.Val128Ile|600|382|128|V/I|Gta/Ata|||1||EntrezGene||||G|G||	.	.	8e-05	.	.	.	.	0.087	1	T	0.455	P	0.035	B	1	N	0.01
I3#	data not available
I4+	de novo	10	98742202	98742202	T	C	exonic	LCOR	nonsynonymous SNV	LCOR:NM_001346516:exon8:c.T1985C:p.M662T	CSQ=C|missense_variant|MODERATE|LCOR|84458|Transcript|NM_001346516.2|protein_coding|8/8||NM_001346516.2:c.1985T>C|NP_001333445.1:p.Met662Thr|2490|1985|662|M/T|aTg/aCg|||1||EntrezGene||||T|T||	.	.	.	.	.	.	.	.	0.056	T	.	.	.	.	1	N	2.85
I4+	de novo	11	3742062	3742062	C	0	intronic	NUP98	.	.	CSQ=-|splice_polypyrimidine_tract_variant&splice_region_variant&intron_variant|LOW|NUP98|4928|Transcript|NM_001365125.2|protein_coding||16/33|NM_001365125.2:c.2147-7del|||||||||-1||EntrezGene||||C|C||,-|splice_polypyrimidine_tract_variant&splice_region_variant&intron_variant|LOW|NUP98|4928|Transcript|NM_001365126.2|protein_coding||16/32|NM_001365126.2:c.2198-7del|||||||||-1||EntrezGene||||C|C||,-…	.	.	.	.	.	.	.	.	.	.	.	.	.	.	.	.	.
I4+	de novo	12	101490382	101490382	A	G	exonic	ANO4	nonsynonymous SNV	ANO4:NM_001286616:exon18:c.A1807G:p.N603D,ANO4:NM_178826:exon18:c.A1702G:p.N568D,ANO4:NM_001286615:exon19:c.A1807G:p.N603D	CSQ=G|missense_variant|MODERATE|ANO4|121601|Transcript|NM_001286615.2|protein_coding|19/28||NM_001286615.2:c.1807A>G|NP_001273544.1:p.Asn603Asp|2199|1807|603|N/D|Aat/Gat|||1||EntrezGene||||A|A||,G|missense_variant|MODERATE|ANO4|121601|Transcript|NM_001286616.1|protein_coding|18/27||NM_001286616.1:c.1807A>G|NP_001273545.1:p.Asn603Asp|1947|1807|603|N/D|Aat/Gat|||1||EntrezGene||||A|A|OK|,G|missense_…	.	.	.	.	.	.	.	0.9928	0.002	D	0.999	D	0.978	D	1	D	27.8
I4+*	de novo	17	39340709	39340709	0	GGCAGCAGGTGGTCT	exonic	KRTAP4-1	frameshift substitution	KRTAP4-1:NM_033060:exon2:c.341delinsAGACCACCTGCTGCC:p.R114Qfs*61	CSQ=GGCAGCAGGTGGTCT|inframe_insertion|MODERATE|KRTAP4-1|85285|Transcript|NM_001386841.1|protein_coding|1/1||NM_001386841.1:c.383_397dup|NP_001373770.1:p.Gln128_Cys132dup|454-455|397-398|133|R/QTTCCR|cgt/cAGACCACCTGCTGCCgt|||-1||EntrezGene|||||||	.	.	.	.	.	.	.	.	.	.	.	.	.	.	.	.	.
I5	de novo	12	101336244	101336244	C	G	exonic	ANO4	nonsynonymous SNV	ANO4:NM_001286616:exon4:c.C387G:p.N129K,ANO4:NM_178826:exon4:c.C282G:p.N94K,ANO4:NM_001286615:exon5:c.C387G:p.N129K	CSQ=G|missense_variant|MODERATE|ANO4|121601|Transcript|NM_001286615.2|protein_coding|5/28||NM_001286615.2:c.387C>G|NP_001273544.1:p.Asn129Lys|779|387|129|N/K|aaC/aaG|||1||EntrezGene||||C|C||,G|missense_variant|MODERATE|ANO4|121601|Transcript|NM_001286616.1|protein_coding|4/27||NM_001286616.1:c.387C>G|NP_001273545.1:p.Asn129Lys|527|387|129|N/K|aaC/aaG|||1||EntrezGene||||C|C|OK|,G|missense_variant|…	.	.	.	.	.	.	.	0.4986	0.148	T	0.433	B	0.318	B	0.769	D	19.15
I5	de novo	5	107356691	107356691	A	C	exonic	FBXL17	nonsynonymous SNV	FBXL17:NM_001163315:exon7:c.T1757G:p.V586G	CSQ=C|missense_variant|MODERATE|FBXL17|64839|Transcript|NM_001163315.3|protein_coding|7/9||NM_001163315.3:c.1757T>G|NP_001156787.2:p.Val586Gly|2164|1757|586|V/G|gTc/gGc|||-1||EntrezGene||||A|A||	.	.	.	.	.	.	.	0.8325	0.3	T	0.999	D	0.915	D	1	D	26.1
I5	compound heterozygous	4	1066758	1066758	C	T	exonic	RNF212	synonymous SNV	RNF212:NM_001131034:exon10:c.G798A:p.P266P	CSQ=T|synonymous_variant|LOW|RNF212|285498|Transcript|NM_001131034.4|protein_coding|10/10||NM_001131034.4:c.798G>A|NP_001124506.1:p.Pro266%3D|898|798|266|P|ccG/ccA|||-1||EntrezGene||||C|C||,T|intron_variant|MODIFIER|RNF212|285498|Transcript|NM_001366918.1|protein_coding||9/10|NM_001366918.1:c.574+629G>A|||||||||-1||EntrezGene||||C|C||,T|intron_variant|MODIFIER|RNF212|285498|Transcript|NM_00136691…	.	.	4e-05	.	.	.	.	.	.	.	.	.	.	.	.	.	.
I5	compound heterozygous	4	1090609	1090609	C	G	exonic	RNF212	nonsynonymous SNV	RNF212:NM_001131034:exon3:c.G190C:p.A64P,RNF212:NM_001193318:exon3:c.G190C:p.A64P,RNF212:NM_001366918:exon3:c.G190C:p.A64P,RNF212:NM_001366919:exon3:c.G190C:p.A64P,RNF212:NM_194439:exon3:c.G190C:p.A64P	CSQ=G|missense_variant|MODERATE|RNF212|285498|Transcript|NM_001131034.4|protein_coding|3/10||NM_001131034.4:c.190G>C|NP_001124506.1:p.Ala64Pro|290|190|64|A/P|Gca/Cca|||-1||EntrezGene||||C|C||,G|missense_variant|MODERATE|RNF212|285498|Transcript|NM_001193318.3|protein_coding|3/4||NM_001193318.3:c.190G>C|NP_001180247.1:p.Ala64Pro|290|190|64|A/P|Gca/Cca|||-1||EntrezGene||||C|C||,G|missense_variant|M…	.	.	.	.	.	.	.	0.7823	0.27	T	0.996	D	0.907	P	0.961	N	22.9
I5	compound heterozygous	16	22122324	22122324	C	A	intronic	VWA3A	.	.	CSQ=A|intron_variant|MODIFIER|VWA3A|146177|Transcript|NM_173615.5|protein_coding||8/33|NM_173615.5:c.689+9C>A|||||||||1||EntrezGene||||C|C||	.	.	2e-05	.	.	.	.	.	.	.	.	.	.	.	.	.	.
I5	compound heterozygous	16	22155694	22155694	G	A	exonic	VWA3A	nonsynonymous SNV	VWA3A:NM_173615:exon26:c.G2719A:p.V907I	CSQ=A|missense_variant|MODERATE|VWA3A|146177|Transcript|NM_173615.5|protein_coding|26/34||NM_173615.5:c.2719G>A|NP_775886.3:p.Val907Ile|2816|2719|907|V/I|Gtt/Att|||1||EntrezGene||||G|G||	.	.	4e-05	.	.	.	.	0.0677	0.359	T	0.04	B	0.01	B	1	D	0.582
F6	autosomal dominant	12	101480483	101480483	G	A	exonic	ANO4	nonsynonymous SNV	ANO4:NM_001286616:exon16:c.G1582A:p.V528M,ANO4:NM_178826:exon16:c.G1477A:p.V493M,ANO4:NM_001286615:exon17:c.G1582A:p.V528M	CSQ=A|missense_variant|MODERATE|ANO4|121601|Transcript|NM_001286615.2|protein_coding|17/28||NM_001286615.2:c.1582G>A|NP_001273544.1:p.Val528Met|1974|1582|528|V/M|Gtg/Atg|||1||EntrezGene||||G|G||,A|missense_variant|MODERATE|ANO4|121601|Transcript|NM_001286616.1|protein_coding|16/27||NM_001286616.1:c.1582G>A|NP_001273545.1:p.Val528Met|1722|1582|528|V/M|Gtg/Atg|||1||EntrezGene||||G|G|OK|,A|missense_…	.	.	.	.	.	.	.	0.6859	0.002	D	0.906	P	0.691	P	1	D	25.8
F6	autosomal dominant	12	103246701	103246701	A	G	exonic	PAH	nonsynonymous SNV	PAH:NM_000277:exon7:c.T734C:p.V245A,PAH:NM_001354304:exon8:c.T734C:p.V245A	CSQ=G|missense_variant|MODERATE|PAH|5053|Transcript|NM_000277.3|protein_coding|7/13||NM_000277.3:c.734T>C|NP_000268.1:p.Val245Ala|848|734|245|V/A|gTg/gCg|||-1||EntrezGene||||A|A||,G|missense_variant|MODERATE|PAH|5053|Transcript|NM_001354304.2|protein_coding|8/14||NM_001354304.2:c.734T>C|NP_001341233.1:p.Val245Ala|1076|734|245|V/A|gTg/gCg|||-1||EntrezGene||||A|A||	08_P_***	DM	0.00046	.	.	.	.	0.4008	0.115	T	1	D	0.999	D	1	D	24.6
I7 (EP1067.01)	het mat	12	101504206	101504206	T	C	exonic	ANO4	nonsynonymous SNV	ANO4:NM_001286616:exon22:c.T2174C:p.I725T,ANO4:NM_178826:exon22:c.T2069C:p.I690T,ANO4:NM_001286615:exon23:c.T2174C:p.I725T	CSQ=C|missense_variant|MODERATE|ANO4|121601|Transcript|NM_001286615.2|protein_coding|23/28||NM_001286615.2:c.2174T>C|NP_001273544.1:p.Ile725Thr|2566|2174|725|I/T|aTc/aCc|||1||EntrezGene||||T|T||,C|missense_variant|MODERATE|ANO4|121601|Transcript|NM_001286616.1|protein_coding|22/27||NM_001286616.1:c.2174T>C|NP_001273545.1:p.Ile725Thr|2314|2174|725|I/T|aTc/aCc|||1||EntrezGene||||T|T|OK|,C|missense_…	.	.	1e-05	.	.	.	.	0.9291	0.001	D	1	D	0.998	D	1	D	27.1
I7 (EP1067.01)	compound heterozygous	16	10032404	10032404	G	A	exonic	GRIN2A	nonsynonymous SNV	GRIN2A:NM_001134407:exon3:c.C419T:p.P140L,GRIN2A:NM_001134408:exon3:c.C419T:p.P140L,GRIN2A:NM_000833:exon4:c.C419T:p.P140L	CSQ=A|missense_variant|MODERATE|GRIN2A|2903|Transcript|NM_000833.5|protein_coding|4/14||NM_000833.5:c.419C>T|NP_000824.1:p.Pro140Leu|883|419|140|P/L|cCg/cTg|||-1||EntrezGene||||G|G||,A|missense_variant|MODERATE|GRIN2A|2903|Transcript|NM_001134407.3|protein_coding|3/13||NM_001134407.3:c.419C>T|NP_001127879.1:p.Pro140Leu|989|419|140|P/L|cCg/cTg|||-1||EntrezGene||||G|G||,A|missense_variant|MODERATE|…	03_LB_**	.	0.00014	.	.	.	.	0.1068	0.085	T	0.216	B	0.039	B	0.987	D	22
I7 (EP1067.01)	compound heterozygous	16	9858399	9858399	C	T	exonic	GRIN2A	nonsynonymous SNV	GRIN2A:NM_001134407:exon13:c.G3002A:p.S1001N,GRIN2A:NM_001134408:exon13:c.G3002A:p.S1001N,GRIN2A:NM_000833:exon14:c.G3002A:p.S1001N	CSQ=T|missense_variant|MODERATE|GRIN2A|2903|Transcript|NM_000833.5|protein_coding|14/14||NM_000833.5:c.3002G>A|NP_000824.1:p.Ser1001Asn|3466|3002|1001|S/N|aGc/aAc|||-1||EntrezGene||||C|C||,T|missense_variant|MODERATE|GRIN2A|2903|Transcript|NM_001134407.3|protein_coding|13/13||NM_001134407.3:c.3002G>A|NP_001127879.1:p.Ser1001Asn|3572|3002|1001|S/N|aGc/aAc|||-1||EntrezGene||||C|C||,T|missense_varia…	.	.	.	.	.	.	.	0.1439	0.124	T	0.006	B	0.01	B	0.996	D	21.8
I7 (EP1067.01)	compound heterozygous	16	9858211	9858211	T	C	exonic	GRIN2A	nonsynonymous SNV	GRIN2A:NM_001134407:exon13:c.A3190G:p.T1064A,GRIN2A:NM_001134408:exon13:c.A3190G:p.T1064A,GRIN2A:NM_000833:exon14:c.A3190G:p.T1064A	CSQ=C|missense_variant|MODERATE|GRIN2A|2903|Transcript|NM_000833.5|protein_coding|14/14||NM_000833.5:c.3190A>G|NP_000824.1:p.Thr1064Ala|3654|3190|1064|T/A|Acg/Gcg|||-1||EntrezGene||||T|T||,C|missense_variant|MODERATE|GRIN2A|2903|Transcript|NM_001134407.3|protein_coding|13/13||NM_001134407.3:c.3190A>G|NP_001127879.1:p.Thr1064Ala|3760|3190|1064|T/A|Acg/Gcg|||-1||EntrezGene||||T|T||,C|missense_varia…	02_B/LB_**	.	0.00053	.	.	.	.	0.0621	0.721	T	0	B	0.001	B	0.993	N	11.86
I7 (EP1067.01)	de novo	4	73956727	73956727	A	C	exonic	ANKRD17	nonsynonymous SNV	ANKRD17:NM_198889:exon28:c.T5865G:p.N1955K,ANKRD17:NM_001286771:exon29:c.T6279G:p.N2093K,ANKRD17:NM_015574:exon29:c.T6615G:p.N2205K,ANKRD17:NM_032217:exon29:c.T6618G:p.N2206K	CSQ=C|missense_variant|MODERATE|ANKRD17|26057|Transcript|NM_001286771.3|protein_coding|29/34||NM_001286771.3:c.6279T>G|NP_001273700.1:p.Asn2093Lys|6309|6279|2093|N/K|aaT/aaG|||-1||EntrezGene||||A|A||,C|missense_variant|MODERATE|ANKRD17|26057|Transcript|NM_015574.2|protein_coding|29/34||NM_015574.2:c.6615T>G|NP_056389.1:p.Asn2205Lys|6745|6615|2205|N/K|aaT/aaG|||-1||EntrezGene||||A|A||,C|missense_v…	.	.	.	.	.	.	.	0.6115	0.001	D	0.281	B	0.025	B	0.995	N	20.7
I7 (EP1067.01)	de novo	15	42179514	42179514	G	C	exonic	SPTBN5	nonsynonymous SNV	SPTBN5:NM_016642:exon6:c.C785G:p.A262G	CSQ=C|missense_variant|MODERATE|SPTBN5|51332|Transcript|NM_016642.4|protein_coding|6/68||NM_016642.4:c.785C>G|NP_057726.4:p.Ala262Gly|989|785|262|A/G|gCc/gGc|||-1||EntrezGene||||G|G||	.	.	.	.	.	.	.	0.0905	0.464	T	0.015	B	0.034	B	0.995	N	12.23
# No list of rare variants was available for P3.
+ The variants listed here for P4 might not be complete since the original raw data was not available and only a documented variant list could be used for reannotation and filtering.
*assumed artefact, but BAM files were no longer available
